# Supplementary material for: Genetic analysis of wild walnuts in Xinjiang based on whole-genome resequencing
Source: Front Plant Sci. 2025 Dec 19;16:1645319. doi: 10.3389/fpls.2025.1645319 (PMC12757410; doi:10.3389/fpls.2025.1645319)
Supplement: Supplementary file 2 [file Table1.xlsx]

## Sheet: Sheet1
Table S1: 224samples sequenced data output
Species	Origin			Group	Clean Reads (G)	Map Rate	Proper Rate	Coverage（1×）	Sequence Depth (x)	Latitude	Longitude
		Cultivated	Name
		or wild
J. regia	Aksu，Xinjiang, China	cultivated	AK1(xinfeng)	ZP	6.55	0.9783	0.9048	0.9511	12.52	80.534	41.26
J. regia	Aksu，Xinjiang, China	cultivated	AK2(xinxin2)	ZP	6.4	0.9804	0.9128	0.9495	12.26	81.534	42.26
J. regia	Aksu，Xinjiang, China	cultivated	AK3(xinguang)	ZP	6.9	0.9794	0.9099	0.9472	13.23	81.534	42.26
J. regia	Aksu，Xinjiang, China	cultivated	AK4(hechun06)	ZP	6.32	0.9788	0.9149	0.95	12.09	81.534	42.26
J. regia	Aksu，Xinjiang, China	cultivated	AK5(xinlu)	ZP	6.01	0.9809	0.9176	0.9488	11.53	81.534	42.26
J. regia	Aksu，Xinjiang, China	cultivated	AK6(xinwu417)	ZP	6.22	0.9789	0.9159	0.9549	11.85	81.534	42.26
J. regia	Aksu，Xinjiang, China	cultivated	AK7(xinjufeng)	ZP	6.35	0.9779	0.914	0.9527	12.1	81.534	42.26
J. regia	Aksu，Xinjiang, China	cultivated	AK8(zha71)	ZP	5.75	0.9758	0.9024	0.9507	10.96	82.534	43.26
J. regia	Aksu，Xinjiang, China	cultivated	AK9(xincuifeng)	ZP	6.42	0.9807	0.9224	0.9543	12.26	83.534	44.26
J. regia	Aksu，Xinjiang, China	cultivated	AK10(zha346)	ZP	6.08	0.9809	0.9205	0.9508	11.65	84.534	45.26
J. regia	Aksu，Xinjiang, China	cultivated	AK11(zha210)	ZP	6.17	0.9777	0.9167	0.953	11.75	85.534	46.26
J. regia	Aksu，Xinjiang, China	cultivated	AK12(wen185)	ZP	6.26	0.98	0.9198	0.9487	12.01	86.534	47.26
J. regia	Aksu，Xinjiang, China	cultivated	AK13(wen179)	ZP	6.01	0.9822	0.9259	0.9516	11.52	87.534	48.26
J. regia	Aksu，Xinjiang, China	cultivated	AK14(zha200)	ZP	6.11	0.9812	0.9214	0.952	11.69	88.534	49.26
J. regia	Aksu，Xinjiang, China	cultivated	AK15(xinxiong)	ZP	5.6	0.9793	0.908	0.9507	10.72	89.534	50.26
J. regia	Aksu，Xinjiang, China	cultivated	AK16(xinhe1)	ZP	5.96	0.9787	0.9157	0.9504	11.4	90.534	51.26
J. regia	Aksu，Xinjiang, China	cultivated	AK17(xinye1)	ZP	6.92	0.9794	0.9096	0.9518	13.21	91.534	52.26
J. regia	Aksu，Xinjiang, China	Landrace	AK18	ZP	6.14	0.9801	0.9143	0.9499	11.76	92.534	53.26
J. regia	Aksu，Xinjiang, China	Landrace	AK19	AKS	5.83	0.9801	0.9169	0.9535	11.13	93.534	54.26
J. regia	Aksu，Xinjiang, China	Landrace	AK20	AKS	6.18	0.9767	0.9014	0.9479	11.83	94.534	55.26
J. regia	Aksu，Xinjiang, China	Landrace	AK21	AKS	6	0.9811	0.9245	0.9498	11.52	95.534	56.26
J. regia	Aksu，Xinjiang, China	Landrace	AK22	AKS	5.9	0.9797	0.9153	0.9475	11.31	96.534	57.26
J. regia	Aksu，Xinjiang, China	Landrace	AK23	AKS	6.2	0.9801	0.9195	0.9521	11.84	97.534	58.26
J. regia	Aksu，Xinjiang, China	Landrace	AK24	AKS	5.94	0.9797	0.914	0.9513	11.36	98.534	59.26
J. regia	Aksu，Xinjiang, China	Landrace	AK25	AKS	5.53	0.9796	0.9181	0.9496	10.59	99.534	60.26
J. regia	Aksu，Xinjiang, China	Landrace	AK26	AKS	5.57	0.9781	0.9145	0.9482	10.67	100.534	61.26
J. regia	Aksu，Xinjiang, China	Landrace	AK27	AKS	5.6	0.9809	0.9224	0.9469	10.77	101.534	62.26
J. regia	Aksu，Xinjiang, China	Landrace	AK28	AKS	6.17	0.9796	0.9156	0.9506	11.8	102.534	63.26
J. regia	Aksu，Xinjiang, China	Landrace	AK29	AKS	6.3	0.9799	0.9205	0.9491	12.08	103.534	64.26
J. regia	Aksu，Xinjiang, China	Landrace	AK30	AKS	6.04	0.9772	0.9089	0.9482	11.55	104.534	65.26
J. regia	Aksu，Xinjiang, China	Landrace	AK31	AKS	6.45	0.9813	0.9198	0.9483	12.39	105.534	66.26
J. regia	Aksu，Xinjiang, China	cultivated	AK32(zha33)	ZP	5.59	0.9795	0.916	0.9508	10.7	106.534	67.26
J. regia	Gongliu，Xinjiang, China	Wild	GD1	GLD	5.78	0.9698	0.8706	0.9319	11.17	82.2752	43.3422
J. regia	Gongliu，Xinjiang, China	Wild	GD2	GLD	5.82	0.9711	0.8802	0.9376	11.19	82.276	43.3417
J. regia	Gongliu，Xinjiang, China	Wild	GD3	GLD	5.33	0.9724	0.8815	0.9333	10.33	82.2761	43.3424
J. regia	Gongliu，Xinjiang, China	Wild	GD4	GLD	5.81	0.9717	0.8933	0.9355	11.2	82.2763	43.3424
J. regia	Gongliu，Xinjiang, China	Wild	GD5	GLD	5.71	0.9728	0.8874	0.9319	11.08	82.2755	43.3417
J. regia	Gongliu，Xinjiang, China	Wild	GD6	GLD	6.2	0.9633	0.8845	0.9358	11.85	82.2756	43.3414
J. regia	Gongliu，Xinjiang, China	Wild	GD7	GLD	5.81	0.9711	0.885	0.9362	11.2	82.2756	43.3414
J. regia	Gongliu，Xinjiang, China	Wild	GD8	GLD	5.75	0.9654	0.8662	0.9326	11.06	82.2754	43.3414
J. regia	Gongliu，Xinjiang, China	Wild	GD9	GLD	5.76	0.9701	0.8825	0.9361	11.09	82.2754	43.3414
J. regia	Gongliu，Xinjiang, China	Wild	GD10	GLD	5.74	0.9665	0.8659	0.9365	11.01	82.2754	43.3414
J. regia	Gongliu，Xinjiang, China	Wild	GD11	GLD	5.85	0.972	0.8836	0.9366	11.28	82.2764	43.3404
J. regia	Gongliu，Xinjiang, China	Wild	GD12	GLD	5.73	0.969	0.8729	0.9395	10.98	82.2768	43.3399
J. regia	Gongliu，Xinjiang, China	Wild	GD13	GLD	5.47	0.9641	0.8648	0.9306	10.53	82.2768	43.3399
J. regia	Gongliu，Xinjiang, China	Wild	GD14	GLD	5.79	0.9679	0.8645	0.9346	11.14	82.2759	43.3422
J. regia	Gongliu，Xinjiang, China	Wild	GD15	GLD	5.73	0.9746	0.8953	0.9351	11.09	82.2753	43.3408
J. regia	Gongliu，Xinjiang, China	Wild	GX1	GLX	6.42947	0.9725	0.8807	0.9437	12.31	82.2701	43.3436
J. regia	Gongliu，Xinjiang, China	Wild	GX2	GLX	6.88115	0.9725	0.8875	0.9401	13.22	82.2698	43.3434
J. regia	Gongliu，Xinjiang, China	Wild	GX3	GLX	6.28974	0.9663	0.8646	0.9384	12.04	82.2694	43.3431
J. regia	Gongliu，Xinjiang, China	Wild	GX4	GLX	6.05773	0.9672	0.8753	0.9388	11.6	82.2692	43.343
J. regia	Gongliu，Xinjiang, China	Wild	GX5	GLX	5.96033	0.9643	0.8582	0.9288	11.5	82.2686	43.343
J. regia	Gongliu，Xinjiang, China	Wild	GX6	GLX	5.90506	0.9699	0.873	0.9382	11.34	82.2682	43.3431
J. regia	Gongliu，Xinjiang, China	Wild	GX7	GLX	7.04187	0.9675	0.8765	0.9416	13.44	82.2682	43.3431
J. regia	Gongliu，Xinjiang, China	Wild	GX8	GLX	5.89914	0.9679	0.8736	0.9394	11.3	82.2675	43.3429
J. regia	Gongliu，Xinjiang, China	Wild	GX9	GLX	6.25303	0.97	0.8805	0.9348	12.05	82.2671	43.3425
J. regia	Gongliu，Xinjiang, China	Wild	GX10	GLX	5.67161	0.9632	0.8665	0.9332	10.87	82.2665	43.3426
J. regia	Gongliu，Xinjiang, China	Wild	GX11	GLX	6.13232	0.9703	0.8852	0.9385	11.78	82.2665	43.3426
J. regia	Gongliu，Xinjiang, China	Wild	GX12	GLX	7.15599	0.9729	0.8949	0.9382	13.79	82.2665	43.3426
J. regia	Gongliu，Xinjiang, China	Wild	ZO1	GLZO	5.61559	0.966	0.867	0.9373	10.75	82.274	43.3428
J. regia	Gongliu，Xinjiang, China	Wild	ZO2	GLZO	5.57916	0.9674	0.8652	0.9345	10.73	82.274	43.3428
J. regia	Gongliu，Xinjiang, China	Wild	ZO3	GLZO	5.39834	0.9677	0.8804	0.9346	10.38	82.274	43.3428
J. regia	Gongliu，Xinjiang, China	Wild	ZO4	GLZO	5.42699	0.9658	0.868	0.9349	10.42	82.2715	43.3459
J. regia	Gongliu，Xinjiang, China	Wild	ZO5	GLZO	5.38572	0.969	0.8748	0.934	10.38	82.2723	43.3399
J. regia	Gongliu，Xinjiang, China	Wild	ZO6	GLZO	5.4762	0.9692	0.8764	0.9355	10.54	82.2724	43.3398
J. regia	Gongliu，Xinjiang, China	Wild	ZO7	GLZO	5.70834	0.9715	0.8875	0.9331	11.04	82.2723	43.3393
J. regia	Gongliu，Xinjiang, China	Wild	ZO8	GLZO	8.02579	0.9676	0.8679	0.9436	15.29	82.2721	43.3392
J. regia	Gongliu，Xinjiang, China	Wild	ZO9	GLZO	6.69217	0.966	0.8695	0.942	12.75	82.2723	43.3393
J. regia	Gongliu，Xinjiang, China	Wild	ZO10	GLZO	5.95682	0.9665	0.8646	0.9376	11.41	82.2721	43.3392
J. regia	Gongliu，Xinjiang, China	Wild	ZO11	GLZO	6.78598	0.9665	0.879	0.9452	12.89	82.2719	43.3391
J. regia	Gongliu，Xinjiang, China	Wild	ZO12	GLZO	6.83367	0.9574	0.8724	0.9423	12.9	82.2716	43.338
J. regia	Gongliu，Xinjiang, China	Wild	ZO13	GLZO	6.74859	0.97	0.8782	0.9412	12.92	82.2723	43.3383
J. regia	Gongliu，Xinjiang, China	Wild	ZO14	GLZO	7.43084	0.9701	0.8919	0.9416	14.22	82.2724	43.3382
J. regia	Gongliu，Xinjiang, China	Wild	ZO15	GLZO	7.13438	0.9721	0.8952	0.9411	13.69	82.2715	43.3379
J. regia	Gongliu，Xinjiang, China	Wild	ZO16	GLZO	6.81997	0.9617	0.8776	0.9401	12.96	82.2726	43.3386
J. regia	Gongliu，Xinjiang, China	Wild	ZO17	GLZO	7.03417	0.9732	0.8887	0.9424	13.49	82.2715	43.3379
J. regia	Gongliu，Xinjiang, China	Wild	ZO18	GLZO	5.39315	0.9678	0.8791	0.934	10.38	82.2724	43.3382
J. regia	Gongliu，Xinjiang, China	Wild	ZO19	GLZO	6.56069	0.9649	0.8704	0.9409	12.5	82.2723	43.3383
J. regia	Gongliu，Xinjiang, China	Wild	ZO20	GLZO	5.67193	0.971	0.8678	0.9376	10.91	82.2724	43.3382
J. regia	Gongliu，Xinjiang, China	Wild	ZO21	GLZO	5.80253	0.9612	0.8468	0.9324	11.12	82.2715	43.3379
J. regia	Gongliu，Xinjiang, China	Wild	ZU1	GLZU	5.67737	0.9697	0.8792	0.9355	10.94	82.2735	43.3426
J. regia	Gongliu，Xinjiang, China	Wild	ZU2	GLZU	5.45217	0.9616	0.8728	0.9371	10.39	82.2735	43.3426
J. regia	Gongliu，Xinjiang, China	Wild	ZU3	GLZU	5.94767	0.9692	0.8688	0.9315	11.5	82.2735	43.3428
J. regia	Gongliu，Xinjiang, China	Wild	ZU4	GLZU	6.42514	0.9672	0.8691	0.9354	12.34	82.2741	43.3418
J. regia	Gongliu，Xinjiang, China	Wild	ZU5	GLZU	5.83193	0.9706	0.8788	0.9345	11.26	82.2741	43.3418
J. regia	Gongliu，Xinjiang, China	Wild	ZU6	GLZU	5.62215	0.9714	0.8881	0.9372	10.82	82.2724	43.3432
J. regia	Gongliu，Xinjiang, China	Wild	ZU7	GLZU	5.37594	0.9665	0.8665	0.9321	10.36	82.2715	43.3435
J. regia	Gongliu，Xinjiang, China	Wild	ZU8	GLZU	6.04479	0.9734	0.8937	0.9425	11.6	82.2715	43.3435
J. regia	Gongliu，Xinjiang, China	Wild	ZU9	GLZU	5.81518	0.9721	0.8918	0.9395	11.18	82.2714	43.3481
J. regia	Gongliu，Xinjiang, China	Wild	ZU10	GLZU	5.74612	0.9708	0.8829	0.9352	11.08	82.2716	43.3484
J. regia	Gongliu，Xinjiang, China	Wild	ZU11	GLZU	5.8826	0.9689	0.8773	0.9357	11.32	82.2719	43.3488
J. regia	Gongliu，Xinjiang, China	Wild	ZU12	GLZU	5.89619	0.9701	0.8866	0.9403	11.3	82.2719	43.3491
J. regia	Gongliu，Xinjiang, China	Wild	ZU13	GLZU	6.92783	0.9701	0.8777	0.9397	13.29	82.2706	43.3448
J. regia	Gongliu，Xinjiang, China	Wild	ZU14	GLZU	6.73271	0.9696	0.8792	0.9363	12.95	82.2706	43.3448
J. regia	Gongliu，Xinjiang, China	Wild	ZU15	GLZU	6.37358	0.9714	0.8892	0.9379	12.26	82.2713	43.3468
J. regia	Gongliu，Xinjiang, China	Wild	ZU16	GLZU	5.64325	0.9737	0.8898	0.9361	10.91	82.2714	43.347
J. regia	Gongliu，Xinjiang, China	Wild	ZU17	GLZU	5.7901	0.9745	0.9018	0.9383	11.17	82.2731	43.3496
J. regia	Gongliu，Xinjiang, China	Wild	ZU18	GLZU	6.42265	0.9737	0.8889	0.9382	12.37	82.2731	43.3501
J. regia	Gongliu，Xinjiang, China	Wild	ZU19	GLZU	5.73639	0.9714	0.899	0.9359	11.06	82.2731	43.3501
J. regia	Gongliu，Xinjiang, China	Wild	ZU20	GLZU	5.8766	0.9706	0.8843	0.9398	11.27	82.2733	43.3495
J. regia	Gongliu，Xinjiang, China	Wild	ZU21	GLZU	5.56682	0.971	0.8875	0.936	10.73	82.2734	43.3496
J. regia	Gongliu，Xinjiang, China	Wild	ZU22	GLZU	6.0828	0.9768	0.9153	0.9383	11.75	82.2733	43.3495
J. regia	Gongliu，Xinjiang, China	Wild	ZU23	GLZU	5.77937	0.9681	0.8749	0.9324	11.15	82.2734	43.3496
J. regia	Gongliu，Xinjiang, China	Wild	ZU24	GLZU	5.79495	0.971	0.8829	0.9393	11.13	82.2726	43.3493
J. regia	Gongliu，Xinjiang, China	Wild	ZU25	GLZU	6.63373	0.9717	0.8751	0.9423	12.71	82.2727	43.3493
J. regia	Gongliu，Xinjiang, China	Wild	ZU26	GLZU	6.09078	0.9683	0.8786	0.94	11.66	82.2729	43.3495
J. regia	Gongliu，Xinjiang, China	Wild	ZU27	GLZU	5.47293	0.9694	0.8914	0.9358	10.53	82.2729	43.3496
J. regia	Gongliu，Xinjiang, China	Wild	ZU28	GLZU	6.03134	0.9732	0.8878	0.9391	11.61	82.2726	43.3492
J. regia	Gongliu，Xinjiang, China	Wild	ZU29	GLZU	5.87361	0.9727	0.8962	0.9312	11.4	82.2727	43.3493
J. regia	Gongliu，Xinjiang, China	Wild	ZU30	GLZU	6.18565	0.9694	0.8829	0.9394	11.86	82.2727	43.3493
J. regia	Gongliu，Xinjiang, China	Wild	ZU31	GLZU	30.7133	0.9748	0.9274	0.9624	57.46	82.2727	43.3493
J. regia	Hetian，Xinjiang, China	Landrace	HT1	HTX	6.57288	0.9777	0.9227	0.9494	12.57	79.811	37.1074
J. regia	Hetian，Xinjiang, China	Landrace	HT2	HTX	7.42298	0.9775	0.9109	0.9555	14.1	79.8112	37.1098
J. regia	Hetian，Xinjiang, China	Landrace	HT3	HTX	6.84871	0.9778	0.9094	0.9519	13.07	79.8245	37.1193
J. regia	Hetian，Xinjiang, China	Landrace	HT4	HTX	6.36183	0.9781	0.914	0.9491	12.18	79.8309	37.1286
J. regia	Hetian，Xinjiang, China	Landrace	HT5	HTX	6.37381	0.9774	0.9137	0.9511	12.17	79.7641	37.0704
J. regia	Hetian，Xinjiang, China	Landrace	HT6	HTX	5.85098	0.9776	0.9156	0.9481	11.21	79.7493	37.0792
J. regia	Hetian，Xinjiang, China	Landrace	HT7	HTX	6.61504	0.976	0.8996	0.9151	13.11	79.7457	37.0889
J. regia	Hetian，Xinjiang, China	Landrace	HT8	HTX	7.73206	0.9768	0.8989	0.921	15.24	79.7505	37.1027
J. regia	Hetian，Xinjiang, China	Landrace	HT9	HTX	8.41001	0.9704	0.8873	0.9295	16.31	79.7388	37.1128
J. regia	Hetian，Xinjiang, China	Landrace	HT10	HTX	7.62904	0.9773	0.9055	0.9229	15.01	79.7179	37.1074
J. regia	Hetian，Xinjiang, China	Landrace	HT11	HTX	7.10768	0.9764	0.8948	0.9166	14.07	79.7176	37.1037
J. regia	Hetian，Xinjiang, China	Landrace	HT12	HTX	7.98479	0.9777	0.903	0.9218	15.74	79.7204	37.0341
J. regia	Hetian，Xinjiang, China	Landrace	HT13	HTX	7.9992	0.977	0.897	0.9236	15.72	79.7203	37.0341
J. regia	Hetian，Xinjiang, China	Landrace	HT14	HTX	7.15911	0.9752	0.897	0.9153	14.17	79.7282	37.0341
J. regia	Hetian，Xinjiang, China	Landrace	HT15	HTX	6.21035	0.9741	0.8939	0.945	11.89	79.7321	37.0407
J. regia	Hetian，Xinjiang, China	Landrace	HT16	HTX	6.27256	0.9768	0.9019	0.9509	11.97	79.7344	37.0443
J. regia	Hetian，Xinjiang, China	Landrace	HT17	HTX	6.01339	0.9793	0.9154	0.9504	11.5	79.7376	37.049
J. regia	Hetian，Xinjiang, China	Landrace	HT18	HTX	6.04561	0.979	0.9162	0.9477	11.59	79.753	37.0548
J. regia	Hetian，Xinjiang, China	Landrace	HT19	HTX	6.39274	0.9805	0.9226	0.9497	12.26	79.7647	37.0564
J. regia	Hetian，Xinjiang, China	Landrace	HT20	HTX	7.30174	0.9789	0.9212	0.9481	14	79.9255	37.0288
J. regia	Hetian，Xinjiang, China	Landrace	HT21	HTX	7.08004	0.9791	0.915	0.9522	13.52	79.9255	37.0288
J. regia	Kashi，Xinjiang, China	Landrace	KS1	KSYC	6.62512	0.9732	0.8991	0.9542	12.55	77.4504	37.5846
J. regia	Kashi，Xinjiang, China	Landrace	KS2	KSYC	6.02447	0.9687	0.8918	0.9487	11.43	77.4504	37.5846
J. regia	Kashi，Xinjiang, China	Landrace	KS3	KSYC	7.08182	0.9774	0.9049	0.9516	13.51	77.4484	37.5036
J. regia	Kashi，Xinjiang, China	Landrace	KS4	KSYC	6.25255	0.9747	0.8974	0.9488	11.93	77.4488	37.5013
J. regia	Kashi，Xinjiang, China	Landrace	KS5	KSYC	6.29762	0.9751	0.8999	0.9498	12.01	77.4444	37.4953
J. regia	Kashi，Xinjiang, China	Landrace	KS6	KSYC	6.43194	0.9716	0.895	0.9458	12.27	77.4364	37.4468
J. regia	Kashi，Xinjiang, China	Landrace	KS7	KSYC	5.89703	0.9705	0.8895	0.9472	11.22	77.4349	37.4455
J. regia	Kashi，Xinjiang, China	Landrace	KS8	KSYC	6.11614	0.9728	0.9007	0.9482	11.66	77.3862	37.4448
J. regia	Kashi，Xinjiang, China	Landrace	KS9	KSYC	6.89767	0.9707	0.8941	0.9435	13.18	77.3867	37.4445
J. regia	Kashi，Xinjiang, China	Landrace	KS10	KSYC	6.93004	0.9751	0.9009	0.9513	13.19	77.1239	37.5378
J. regia	Kashi，Xinjiang, China	Landrace	KS11	KSYC	6.93815	0.9719	0.8877	0.9495	13.19	77.1292	37.5421
J. regia	Kashi，Xinjiang, China	Landrace	KS12	KSYC	6.66489	0.9751	0.9096	0.9483	12.73	77.1041	37.5332
J. regia	Kashi，Xinjiang, China	Landrace	KS13	KSYC	7.61453	0.9765	0.9066	0.9519	14.51	77.0958	37.5292
J. regia	Kashi，Xinjiang, China	Landrace	KS14	KSYC	6.73384	0.9751	0.8997	0.952	12.81	77.0958	37.5291
J. regia	Kashi，Xinjiang, China	Landrace	KS15	KSYC	7.11678	0.976	0.9063	0.9488	13.6	77.0602	37.5078
J. regia	Kashi，Xinjiang, China	Landrace	KS16	KSYC	7.07666	0.9791	0.9143	0.9477	13.58	77.2871	37.8422
J. regia	Kashi，Xinjiang, China	Landrace	KS17	KSYC	6.96806	0.9784	0.9172	0.9532	13.28	77.2874	37.8416
J. regia	Kashi，Xinjiang, China	Landrace	KS18	KSYC	5.90344	0.9787	0.9166	0.9477	11.32	77.2874	37.8415
J. regia	Kashi，Xinjiang, China	Landrace	KS19	KSYC	5.8994	0.977	0.9111	0.9435	11.35	77.2875	37.8415
J. regia	Kashi，Xinjiang, China	Landrace	KS20	KSYC	6.88772	0.9772	0.9107	0.9491	13.17	77.2873	37.8421
J. regia	Kashi，Xinjiang, China	Landrace	KS21	KSYC	6.84179	0.975	0.9061	0.9495	13.05	77.2873	37.8421
J. regia	Kashi，Xinjiang, China	Landrace	KS22	KSYC	5.76102	0.9774	0.907	0.9454	11.06	77.2863	37.8418
J. regia	Kashi，Xinjiang, China	Landrace	KS23	KSYC	6.61603	0.9768	0.9143	0.951	12.62	77.3423	37.9487
J. regia	Kashi，Xinjiang, China	Landrace	KS24	KSYC	7.63747	0.9756	0.9075	0.9527	14.53	77.3404	37.9518
J. regia	Kashi，Xinjiang, China	Landrace	KS25	KSYC	7.05773	0.9771	0.9142	0.9519	13.46	77.3473	37.9636
J. regia	Kashi，Xinjiang, China	Landrace	KS26	KSYC	7.00012	0.9794	0.9166	0.9526	13.37	77.3762	37.9038
J. regia	Kashi，Xinjiang, China	Landrace	KS27	KSYC	6.68957	0.9754	0.9001	0.9515	12.74	77.3761	37.9035
J. regia	Kashi，Xinjiang, China	Landrace	KS28	KSYC	6.96081	0.9779	0.9134	0.9516	13.29	77.386	37.9135
J. regia	Kashi，Xinjiang, China	Landrace	KS29	KSYC	6.9421	0.9805	0.9209	0.9522	13.28	77.4653	37.9802
J. regia	Kashi，Xinjiang, China	Landrace	KS30	KSYC	6.19039	0.9754	0.9101	0.9483	11.83	77.4442	37.9018
J. regia	Hetian，Xinjiang, China	Landrace	MF1	HTMF	5.96021	0.9719	0.884	0.9459	11.38	78.4094	37.1727
J. regia	Hetian，Xinjiang, China	Landrace	MF2	HTMF	5.8248	0.9727	0.8902	0.9439	11.15	78.4094	37.1728
J. regia	Hetian，Xinjiang, China	Landrace	MF3	HTMF	6.31002	0.9726	0.8973	0.9489	12.01	78.4094	37.1728
J. regia	Hetian，Xinjiang, China	Landrace	MF4	HTMF	6.33231	0.9738	0.8984	0.9494	12.06	78.4094	37.1728
J. regia	Hetian，Xinjiang, China	Landrace	MF5	HTMF	6.78099	0.979	0.9119	0.949	12.99	78.5762	37.3955
J. regia	Hetian，Xinjiang, China	Landrace	MF6	HTMF	6.63214	0.9756	0.9182	0.9475	12.68	78.5781	37.4287
J. regia	Hetian，Xinjiang, China	Landrace	MF7	HTMF	6.19743	0.9743	0.9048	0.9488	11.82	78.5594	37.4792
J. regia	Hetian，Xinjiang, China	Landrace	MF8	HTMF	6.88731	0.9779	0.9156	0.9532	13.12	78.5328	37.513
J. regia	Hetian，Xinjiang, China	Landrace	MF9	HTMF	6.9467	0.9769	0.9043	0.9483	13.29	78.4926	37.4701
J. regia	Hetian，Xinjiang, China	Landrace	MY1	HTMY	6.47381	0.9782	0.9203	0.9487	12.4	79.6873	37.1571
J. regia	Hetian，Xinjiang, China	Landrace	MY2	HTMY	6.86405	0.9801	0.9166	0.9555	13.08	79.6873	37.1571
J. regia	Hetian，Xinjiang, China	Landrace	MY3	HTMY	6.44424	0.9793	0.924	0.9484	12.36	79.687	37.1562
J. regia	Hetian，Xinjiang, China	Landrace	MY4	HTMY	6.06075	0.9781	0.9155	0.9493	11.6	79.6869	37.1554
J. regia	Hetian，Xinjiang, China	Landrace	MY5	HTMY	6.91027	0.9786	0.9199	0.9538	13.17	79.6841	37.1606
J. regia	Hetian，Xinjiang, China	Landrace	MY6	HTMY	5.75261	0.9799	0.924	0.9465	11.06	79.686	37.1602
J. regia	Hetian，Xinjiang, China	Landrace	MY7	HTMY	6.1614	0.9769	0.9098	0.9485	11.79	79.6767	37.1508
J. regia	Hetian，Xinjiang, China	Landrace	MY8	HTMY	5.8172	0.9764	0.907	0.9455	11.16	79.6767	37.1508
J. regia	Hetian，Xinjiang, China	Landrace	MY9	HTMY	5.73143	0.9745	0.9117	0.9503	10.92	79.6817	37.1403
J. regia	Hetian，Xinjiang, China	Landrace	MY10	HTMY	6.12343	0.9755	0.9058	0.95	11.68	79.6826	37.1349
J. regia	Hetian，Xinjiang, China	Landrace	MY11	HTMY	6.45191	0.9765	0.9058	0.9511	12.3	79.6827	37.135
J. regia	Hetian，Xinjiang, China	Landrace	MY12	HTMY	6.37189	0.9796	0.9186	0.946	12.25	79.6943	37.1313
J. regia	Hetian，Xinjiang, China	Landrace	MY13	HTMY	6.35872	0.9782	0.9169	0.9506	12.15	79.6975	37.1254
J. regia	Hetian，Xinjiang, China	Landrace	MY14	HTMY	6.55767	0.9807	0.9197	0.9481	12.6	79.6959	37.1182
J. regia	Hetian，Xinjiang, China	Landrace	MY15	HTMY	6.03851	0.9787	0.9183	0.9518	11.53	79.6905	37.1071
J. regia	Hetian，Xinjiang, China	Landrace	MY16	HTMY	5.88865	0.9759	0.9096	0.9501	11.23	79.6904	37.1072
J. regia	Hetian，Xinjiang, China	Landrace	MY17	HTMY	6.8251	0.9743	0.9021	0.9493	13.01	79.704	37.1255
J. regia	Hetian，Xinjiang, China	Landrace	MY18	HTMY	6.09164	0.9804	0.9175	0.9475	11.71	79.6994	37.1298
J. regia	Hetian，Xinjiang, China	Landrace	PS1	HTPS	6.64155	0.9777	0.9116	0.9485	12.72	78.3734	37.5584
J. regia	Hetian，Xinjiang, China	Landrace	PS2	HTPS	6.277	0.9798	0.9168	0.9494	12.03	78.3803	37.5685
J. regia	Hetian，Xinjiang, China	Landrace	PS3	HTPS	6.83676	0.9793	0.9191	0.9505	13.08	78.3835	37.581
J. regia	Hetian，Xinjiang, China	Landrace	PS4	HTPS	6.38358	0.9773	0.9133	0.9491	12.21	78.3863	37.5758
J. regia	Hetian，Xinjiang, China	Landrace	PS5	HTPS	6.66665	0.9782	0.9119	0.9478	12.78	78.3968	37.5725
J. regia	Hetian，Xinjiang, China	Landrace	PS6	HTPS	7.34968	0.9776	0.9071	0.9522	14.01	78.3685	37.5457
J. regia	Hetian，Xinjiang, China	Landrace	PS7	HTPS	7.14109	0.9736	0.8948	0.9551	13.52	78.5018	37.1987
J. regia	Hetian，Xinjiang, China	Landrace	PS8	HTPS	6.65118	0.9766	0.9065	0.9509	12.69	78.5102	37.2009
J. regia	Hetian，Xinjiang, China	Landrace	PS9	HTPS	6.14214	0.9737	0.8983	0.9494	11.7	78.4525	37.1864
J. regia	Hetian，Xinjiang, China	Landrace	PS10	HTPS	6.71112	0.9711	0.8837	0.952	12.72	78.4525	37.1862
J. regia	Hetian，Xinjiang, China	Landrace	PS11	HTPS	6.36025	0.9729	0.8966	0.9506	12.09	78.4292	37.1797
J.cathayensis	Ermeishan, Sichuan, China	/	JC1	JC	22.0704	0.9546	0.724	0.826	47.11	103.22	29.35
J.cathayensis	Funiushan, Henan, China	/	JC2	JC	24.2736	0.9572	0.7157	0.827	51.9	111.03	33.19
J.cathayensis	Taiwan, China	/	JC3	JC	26.1071	0.9649	0.7389	0.8288	56.15	117.44	27.53
J. hopeiensis	Changping, Beijing, China	/	JH1	JH	21.6631	0.9601	0.7956	0.9766	39.29	116.23	40.22
J. mandshurica	Antu, Jilin, China	/	JM1	JMA	19.7977	0.9175	0.7522	0.7881	42.59	128.54	43.06
J. mandshurica	Anshan, Liaoning, China	/	JM2	JMA	22.6318	0.9645	0.7466	0.8242	48.66	122.6	41.06
J. regia	China_Shanxi	/	JR2-1	JR2	11.9054	0.9669	0.878	0.9597	22.14	112.18	32.2
J. regia	China_Shandong	/	JR2-2	JR2	12.6256	0.9677	0.8824	0.9603	23.49	115.55	34.85
J. regia	China_Tibet	/	JR2-3	JR2	13.7833	0.9841	0.9328	0.9641	25.98	91.11	29.65
J. regia	China_Gansu	/	JR2-4	JR2	12.1775	0.969	0.9077	0.965	22.57	94.66	40.14
J. regia	China_Hebei	/	JR2-5	JR2	7.98707	0.9793	0.9175	0.9606	15.03	114.71	41.15
J. regia	China_Liaoning	/	JR2-6	JR2	11.7627	0.9441	0.8358	0.9591	21.34	122.98	41.11
J. regia	China_Qinghai	/	JR2-7	JR2	10.4737	0.987	0.9319	0.9633	19.81	101.74	36.72
J. regia	China_Sichuan	/	JR2-8	JR2	8.19558	0.974	0.9186	0.9591	15.36	104.75	31.5
J. regia	China_Shaanxi	/	JR2-9	JR2	10.6266	0.9681	0.8866	0.9619	19.75	108.95	34.22
J. regia	China_Tibet	/	JR3-1	JR3	12.2811	0.9818	0.9219	0.9728	22.89	91.11	29.65
J. regia	Iran	/	JR3-2	JR3	17.1799	0.9468	0.8962	0.9674	31.04	51.05	35.75
J. regia	Iran	/	JR3-3	JR3	14.1894	0.9659	0.8976	0.9672	26.16	51.05	35.75
J. regia	Pakistan	/	JR3-4	JR3	14.4347	0.9572	0.8835	0.9668	26.37	51.05	35.75
J. regia	Pakistan	/	JR3-5	JR3	15.396	0.9802	0.9295	0.9856	28.27	51.05	35.75
J.sigillata	Baihualing, Baoshan, Yunnan, China	/	JS1	JS	23.5747	0.9806	0.9024	0.9552	44.71	98.47	25.18
J.sigillata	Changning, Baoshan, Yunnan, China	/	JS2	JS	22.2202	0.9827	0.9043	0.9516	42.12	99.51	25.02
J.sigillata	China_Chongqing	/	JS3	JS	6.40231	0.9753	0.9109	0.9496	12.14	106.55	29.6
J.sigillata	China_Guizhou	/	JS4	JS	6.10027	0.9356	0.8652	0.9517	11.06	108.17	26.49
