# Supplementary material for: Genetic analysis of wild walnuts in Xinjiang based on whole-genome resequencing
Source: Front Plant Sci. 2025 Dec 19;16:1645319. doi: 10.3389/fpls.2025.1645319 (PMC12757410; doi:10.3389/fpls.2025.1645319)
Supplement: Supplementary file 3 [file Table2.xlsx]

## Sheet: Sheet1
Table S2: Genetic diversity levels across the populations
Pop ID	Private	Obs Het	Exp Het	Pi	Fis	PIC	Shannon Index
AKS	1	0.388	0.299	0.305	-0.182	0.242	0.457
GL	1613	0.361	0.25	0.252	-0.243	0.198	0.371
HTMF	0	0.39	0.289	0.311	-0.159	0.232	0.435
HTMY	0	0.399	0.298	0.309	-0.194	0.24	0.452
HTPS	0	0.397	0.295	0.312	-0.176	0.237	0.445
HTX	1	0.384	0.293	0.303	-0.176	0.236	0.445
KSYC	0	0.396	0.301	0.307	-0.196	0.242	0.457
JC	0	0.188	0.109	0.141	-0.077	0.085	0.157
JH	0	0.441	0.221	0.441	0	0.165	0.306
JMA	0	0.188	0.104	0.152	-0.054	0.079	0.147
JR2	0	0.391	0.283	0.301	-0.183	0.227	0.426
JR3	0	0.385	0.279	0.313	-0.135	0.222	0.414
JS	0	0.315	0.224	0.265	-0.086	0.177	0.329
