# Supplementary material for: Genetic analysis of wild walnuts in Xinjiang based on whole-genome resequencing
Source: Front Plant Sci. 2025 Dec 19;16:1645319. doi: 10.3389/fpls.2025.1645319 (PMC12757410; doi:10.3389/fpls.2025.1645319)
Supplement: Supplementary file 4 [file Table3.xlsx]

## Sheet: Sheet1
Table S3: Average Fst across loci between populations
	KSYC	HTPS	HTMF	HTMY	HTX	JH	JC	JMA	JS	JR2	JR3	AKS
AKS	0.011	0.014	0.014	0.016	0.016	0.032	0.131	0.11	0.055	0.013	0.027	/
GL	0.074	0.075	0.075	0.077	0.077	0.109	0.19	0.18	0.112	0.075	0.083	0.072
HTMF	/	/	/	0.024	0.025	0.085	0.24	0.218	0.11	0.032	0.057	/
HTMY	/	/	/	/	0.014	0.052	0.176	0.152	0.081	0.022	0.042	/
HTPS	/	/	0.026	0.022	0.022	0.073	0.219	0.195	0.1	0.029	0.052	/
HTX	/	/	/	/	/	0.053	0.176	0.153	0.08	0.022	0.041	/
JC	/	/	/	/	/	/	/	0.087	0.299	0.239	0.275	/
JH	/	/	/	/	/	/	0.324	0.322	0.174	0.08	0.108	/
JMA	/	/	/	/	/	/	/	/	0.288	0.217	0.256	/
JR2	/	/	/	/	/	/	/	/	/	/	0.051	/
JS	/	/	/	/	/	/	/	/	/	0.106	0.114	/
KSYC	/	0.016	0.016	0.022	0.022	0.035	0.138	0.116	0.06	0.019	0.032	/
