# Supplementary material for: Genetic analysis of wild walnuts in Xinjiang based on whole-genome resequencing
Source: Front Plant Sci. 2025 Dec 19;16:1645319. doi: 10.3389/fpls.2025.1645319 (PMC12757410; doi:10.3389/fpls.2025.1645319)
Supplement: Supplementary file 5 [file Table4.xlsx]

## Sheet: Sheet1
Table S4:The GO enrichment results based on population Fst (GL vs. HTX)
ONTOLOGY	ID	Description	GeneRatio	BgRatio	pvalue	p.adjust	geneID	Count
MF	GO:0140640	catalytic activity, acting on a nucleic acid	99/1353	1211/21160	0.00670876753942645	0.389792598600058	JreChr11G10369.mrna1/JreChr11G12570.mrna1/JreChr11G11205.mrna1/JreChr04G10813.mrna1/JreChr06G10012.mrna1/JreChr14G10352.mrna1/JreChr05G11535.mrna1/JreChr02G11111.mrna1/JreChr13G11766.mrna1/JreChr06G10015.mrna1/JreChr12G11501.mrna1/JreChr08G10047.mrna1/JreChr03G12469.mrna1/JreChr12G11050.mrna1/JreChr01G12662.mrna1/JreChr07G12226.mrna1/JreChr05G12476.mrna1/JreChr05G10175.mrna1/JreChr01G13544.mrna1/…	99
MF	GO:0140657	ATP-dependent activity	95/1353	1149/21160	0.00577675493877147	0.389792598600058	JreChr11G10369.mrna1/JreChr05G11535.mrna1/JreChr13G11766.mrna1/JreChr03G11126.mrna1/JreChr02G11156.mrna1/JreChr12G11813.mrna1/JreChr01G12000.mrna1/JreChr01G12662.mrna1/JreChr06G10071.mrna1/JreChr01G13544.mrna1/JreChr05G11534.mrna1/JreChr03G11396.mrna1/JreChr03G11334.mrna1/JreChr05G11805.mrna1/JreChr09G11961.mrna1/JreChr07G11388.mrna1/JreChr01G11459.mrna1/JreChr01G10242.mrna1/JreChr07G11333.mrna1/…	95
MF	GO:0140097	catalytic activity, acting on DNA	32/1353	272/21160	0.000643734742367633	0.100208041561895	JreChr11G10369.mrna1/JreChr11G12570.mrna1/JreChr05G11535.mrna1/JreChr02G11111.mrna1/JreChr13G11766.mrna1/JreChr01G12662.mrna1/JreChr01G13544.mrna1/JreChr05G11534.mrna1/JreChr09G11961.mrna1/JreChr08G10463.mrna1/JreChr02G10904.mrna1/JreChr03G11378.mrna1/JreChr05G12055.mrna1/JreChr07G12131.mrna1/JreChr07G11269.mrna1/JreChr08G10657.mrna1/JreChr13G11533.mrna1/JreChr11G12007.mrna1/JreChr08G10659.mrna1/…	32
MF	GO:0016779	nucleotidyltransferase activity	29/1353	234/21160	0.000487729305192229	0.0911078342099084	JreChr11G11205.mrna1/JreChr06G10012.mrna1/JreChr07G11402.mrna1/JreChr12G11050.mrna1/JreChr08G12066.mrna1/JreChr06G12230.mrna1/JreChr13G10142.mrna1/JreChr07G11390.mrna1/JreChr02G10950.mrna1/JreChr08G10463.mrna1/JreChr03G11378.mrna1/JreChr01G12074.mrna1/JreChr08G10003.mrna1/JreChr07G11391.mrna1/JreChr13G11533.mrna1/JreChr06G10013.mrna1/JreChr06G12106.mrna1/JreChr12G11358.mrna1/JreChr08G12140.mrna1/…	29
MF	GO:0008094	ATP-dependent activity, acting on DNA	19/1353	119/21160	0.000192927257551135	0.0900970292763801	JreChr11G10369.mrna1/JreChr05G11535.mrna1/JreChr13G11766.mrna1/JreChr01G12662.mrna1/JreChr01G13544.mrna1/JreChr05G11534.mrna1/JreChr09G11961.mrna1/JreChr02G10904.mrna1/JreChr05G12055.mrna1/JreChr07G11269.mrna1/JreChr08G10657.mrna1/JreChr08G10659.mrna1/JreChr03G12208.mrna1/JreChr01G11535.mrna1/JreChr09G11962.mrna1/JreChr13G11768.mrna1/JreChr03G10014.mrna1/JreChr05G12054.mrna1/JreChr10G11709.mrna1	19
MF	GO:0004527	exonuclease activity	17/1353	99/21160	0.000167975749308273	0.0900970292763801	JreChr11G12570.mrna1/JreChr07G12092.mrna1/JreChr12G11501.mrna1/JreChr07G12226.mrna1/JreChr05G11773.mrna1/JreChr07G12344.mrna1/JreChr09G12019.mrna1/JreChr04G10915.mrna1/JreChr01G10481.mrna1/JreChr12G11358.mrna1/JreChr01G10740.mrna1/JreChr01G10483.mrna1/JreChr04G10362.mrna1/JreChr15G10862.mrna1/JreChr08G12068.mrna1/JreChr07G12345.mrna1/JreChr08G10020.mrna1	17
MF	GO:0008408	3'-5' exonuclease activity	13/1353	69/21160	0.000378066431388975	0.0911078342099084	JreChr07G12092.mrna1/JreChr12G11501.mrna1/JreChr07G12226.mrna1/JreChr05G11773.mrna1/JreChr07G12344.mrna1/JreChr09G12019.mrna1/JreChr04G10915.mrna1/JreChr01G10481.mrna1/JreChr12G11358.mrna1/JreChr01G10740.mrna1/JreChr01G10483.mrna1/JreChr07G12345.mrna1/JreChr08G10020.mrna1	13
CC	GO:0031248	protein acetyltransferase complex	11/1287	61/19237	0.00217365295489324	0.472769517689279	JreChr07G12191.mrna1/JreChr01G12662.mrna1/JreChr13G11903.mrna1/JreChr08G10349.mrna1/JreChr02G11113.mrna1/JreChr02G11131.mrna1/JreChr11G12004.mrna1/JreChr02G11140.mrna1/JreChr14G11469.mrna1/JreChr07G12225.mrna1/JreChr06G11558.mrna1	11
CC	GO:1902493	acetyltransferase complex	11/1287	61/19237	0.00217365295489324	0.472769517689279	JreChr07G12191.mrna1/JreChr01G12662.mrna1/JreChr13G11903.mrna1/JreChr08G10349.mrna1/JreChr02G11113.mrna1/JreChr02G11131.mrna1/JreChr11G12004.mrna1/JreChr02G11140.mrna1/JreChr14G11469.mrna1/JreChr07G12225.mrna1/JreChr06G11558.mrna1	11
CC	GO:0043227	membrane-bounded organelle	603/1287	8420/19237	0.011444256598356	0.57523513306879	JreChr01G11208.mrna1/JreChr11G10369.mrna1/JreChr11G12570.mrna1/JreChr11G11172.mrna1/JreChr11G11205.mrna1/JreChr03G11181.mrna1/JreChr01G13901.mrna1/JreChr01G11083.mrna1/JreChr07G12191.mrna1/JreChr07G12842.mrna1/JreChr03G12792.mrna1/JreChr07G12389.mrna1/JreChr03G11409.mrna1/JreChr11G11207.mrna1/JreChr08G10033.mrna1/JreChr06G10068.mrna1/JreChr04G10808.mrna1/JreChr04G11959.mrna1/JreChr01G13311.mrna1/…	603
CC	GO:0043231	intracellular membrane-bounded organelle	597/1287	8379/19237	0.0184177932929523	0.57523513306879	JreChr01G11208.mrna1/JreChr11G10369.mrna1/JreChr11G12570.mrna1/JreChr11G11172.mrna1/JreChr11G11205.mrna1/JreChr03G11181.mrna1/JreChr01G13901.mrna1/JreChr01G11083.mrna1/JreChr07G12191.mrna1/JreChr07G12842.mrna1/JreChr03G12792.mrna1/JreChr07G12389.mrna1/JreChr03G11409.mrna1/JreChr11G11207.mrna1/JreChr08G10033.mrna1/JreChr06G10068.mrna1/JreChr04G10808.mrna1/JreChr04G11959.mrna1/JreChr01G13311.mrna1/…	597
CC	GO:0005634	nucleus	369/1287	4965/19237	0.00876839166790076	0.57523513306879	JreChr11G10369.mrna1/JreChr11G12570.mrna1/JreChr11G11172.mrna1/JreChr11G11205.mrna1/JreChr03G11181.mrna1/JreChr01G13901.mrna1/JreChr01G11083.mrna1/JreChr07G12191.mrna1/JreChr07G12842.mrna1/JreChr03G11409.mrna1/JreChr11G11207.mrna1/JreChr08G10033.mrna1/JreChr06G10068.mrna1/JreChr04G11959.mrna1/JreChr01G13311.mrna1/JreChr05G10431.mrna1/JreChr03G11123.mrna1/JreChr01G13143.mrna1/JreChr11G10366.mrna1/…	369
CC	GO:0031974	membrane-enclosed lumen	62/1287	714/19237	0.0209073530757521	0.57523513306879	JreChr11G12570.mrna1/JreChr11G11205.mrna1/JreChr07G12191.mrna1/JreChr08G10033.mrna1/JreChr03G12206.mrna1/JreChr14G10065.mrna1/JreChr03G12974.mrna1/JreChr03G12526.mrna1/JreChr08G10047.mrna1/JreChr06G10574.mrna1/JreChr01G12662.mrna1/JreChr14G10661.mrna1/JreChr03G11283.mrna1/JreChr07G12169.mrna1/JreChr05G12476.mrna1/JreChr11G10861.mrna1/JreChr01G13201.mrna1/JreChr06G10280.mrna1/JreChr07G11357.mrna1/…	62
CC	GO:0043233	organelle lumen	62/1287	714/19237	0.0209073530757521	0.57523513306879	JreChr11G12570.mrna1/JreChr11G11205.mrna1/JreChr07G12191.mrna1/JreChr08G10033.mrna1/JreChr03G12206.mrna1/JreChr14G10065.mrna1/JreChr03G12974.mrna1/JreChr03G12526.mrna1/JreChr08G10047.mrna1/JreChr06G10574.mrna1/JreChr01G12662.mrna1/JreChr14G10661.mrna1/JreChr03G11283.mrna1/JreChr07G12169.mrna1/JreChr05G12476.mrna1/JreChr11G10861.mrna1/JreChr01G13201.mrna1/JreChr06G10280.mrna1/JreChr07G11357.mrna1/…	62
CC	GO:0070013	intracellular organelle lumen	62/1287	714/19237	0.0209073530757521	0.57523513306879	JreChr11G12570.mrna1/JreChr11G11205.mrna1/JreChr07G12191.mrna1/JreChr08G10033.mrna1/JreChr03G12206.mrna1/JreChr14G10065.mrna1/JreChr03G12974.mrna1/JreChr03G12526.mrna1/JreChr08G10047.mrna1/JreChr06G10574.mrna1/JreChr01G12662.mrna1/JreChr14G10661.mrna1/JreChr03G11283.mrna1/JreChr07G12169.mrna1/JreChr05G12476.mrna1/JreChr11G10861.mrna1/JreChr01G13201.mrna1/JreChr06G10280.mrna1/JreChr07G11357.mrna1/…	62
