# Supplementary material for: Genetic analysis of wild walnuts in Xinjiang based on whole-genome resequencing
Source: Front Plant Sci. 2025 Dec 19;16:1645319. doi: 10.3389/fpls.2025.1645319 (PMC12757410; doi:10.3389/fpls.2025.1645319)
Supplement: Supplementary file 6 [file Table5.xlsx]

## Sheet: Sheet1
Table S5:The KEGG enrichment results based on population Fst (GL vs. HTX)
ID	Description	GeneRatio	BgRatio	Pvalue	P.adjust	GeneID	Count	Logp
ko00052	Galactose metabolism	11/417	70/6841	0.00312605052077325	0.35636975936815	JreChr03G12406.mrna1/JreChr11G11183.mrna1/JreChr02G11225.mrna1/JreChr06G12148.mrna1/JreChr13G10174.mrna1/JreChr05G10571.mrna1/JreChr08G10024.mrna1/JreChr07G12020.mrna1/JreChr02G11172.mrna1/JreChr03G12461.mrna1/JreChr04G11965.mrna1	11	0.448099156197331
ko00500	Starch and sucrose metabolism	19/417	203/6841	0.0401830557794082	0.865018777172986	JreChr07G11337.mrna1/JreChr06G12148.mrna1/JreChr06G10683.mrna1/JreChr01G13782.mrna1/JreChr03G12421.mrna1/JreChr10G12057.mrna1/JreChr11G11202.mrna1/JreChr06G12160.mrna1/JreChr05G10304.mrna1/JreChr07G11294.mrna1/JreChr04G11562.mrna1/JreChr11G11457.mrna1/JreChr10G12064.mrna1/JreChr06G12099.mrna1/JreChr13G11126.mrna1/JreChr02G11172.mrna1/JreChr07G10958.mrna1/JreChr05G12080.mrna1/JreChr04G11965.mrna1	19	0.0629744650969157
ko03040	Spliceosome	20/417	259/6841	0.1620890601063	0.996429195185979	JreChr05G10453.mrna1/JreChr07G12379.mrna1/JreChr01G13201.mrna1/JreChr10G11695.mrna1/JreChr12G10231.mrna1/JreChr13G12169.mrna1/JreChr02G11284.mrna1/JreChr05G10788.mrna1/JreChr07G11293.mrna1/JreChr06G10022.mrna1/JreChr06G11694.mrna1/JreChr11G11316.mrna1/JreChr06G10421.mrna1/JreChr05G10514.mrna1/JreChr02G11186.mrna1/JreChr01G10103.mrna1/JreChr08G10017.mrna1/JreChr07G11419.mrna1/JreChr08G10030.mrna1/…	20	0.00155355620335915
ko04120	Ubiquitin mediated proteolysis	16/417	161/6841	0.0357376900984131	0.865018777172986	JreChr11G11282.mrna1/JreChr03G13004.mrna1/JreChr01G13143.mrna1/JreChr05G11661.mrna1/JreChr08G12110.mrna1/JreChr01G13975.mrna1/JreChr11G11321.mrna1/JreChr08G10921.mrna1/JreChr05G10295.mrna1/JreChr01G13671.mrna1/JreChr07G12817.mrna1/JreChr11G11285.mrna1/JreChr15G10912.mrna1/JreChr10G11751.mrna1/JreChr06G12141.mrna1/JreChr07G11380.mrna1	16	0.0629744650969157
ko03013	Nucleocytoplasmic transport	15/417	153/6841	0.0455273040617361	0.865018777172986	JreChr08G10648.mrna1/JreChr02G11129.mrna1/JreChr13G10089.mrna1/JreChr13G10092.mrna1/JreChr15G10383.mrna1/JreChr10G10775.mrna1/JreChr02G11247.mrna1/JreChr13G10091.mrna1/JreChr03G12044.mrna1/JreChr09G11867.mrna1/JreChr06G10022.mrna1/JreChr03G12292.mrna1/JreChr02G10174.mrna1/JreChr01G11058.mrna1/JreChr08G10645.mrna1	15	0.0629744650969157
ko00010	Glycolysis / Gluconeogenesis	13/417	166/6841	0.211625486586896	0.996429195185979	JreChr07G11330.mrna1/JreChr08G10247.mrna1/JreChr02G11225.mrna1/JreChr06G12148.mrna1/JreChr06G11468.mrna1/JreChr08G11179.mrna1/JreChr05G10399.mrna1/JreChr07G12351.mrna1/JreChr06G11529.mrna1/JreChr11G11233.mrna1/JreChr07G11331.mrna1/JreChr07G12020.mrna1/JreChr03G12461.mrna1	13	0.00155355620335915
ko00230	Purine metabolism	11/417	117/6841	0.0994937897285599	0.996429195185979	JreChr08G12066.mrna1/JreChr06G12148.mrna1/JreChr02G10950.mrna1/JreChr04G12480.mrna1/JreChr08G10668.mrna1/JreChr01G13684.mrna1/JreChr15G10363.mrna1/JreChr11G11457.mrna1/JreChr12G11143.mrna1/JreChr08G12067.mrna1/JreChr12G10254.mrna1	11	0.00155355620335915
ko00261	Monobactam biosynthesis	4/417	16/6841	0.0137763741432678	0.785253326166264	JreChr06G12213.mrna1/JreChr08G12066.mrna1/JreChr02G10950.mrna1/JreChr08G12067.mrna1	4	0.104990215346402
ko00450	Selenocompound metabolism	5/417	32/6841	0.0424027085881517	0.865018777172986	JreChr08G12066.mrna1/JreChr08G11628.mrna1/JreChr02G10950.mrna1/JreChr03G10957.mrna1/JreChr08G12067.mrna1	5	0.0629744650969157
