# Supplementary material for: Genetic analysis of wild walnuts in Xinjiang based on whole-genome resequencing
Source: Front Plant Sci. 2025 Dec 19;16:1645319. doi: 10.3389/fpls.2025.1645319 (PMC12757410; doi:10.3389/fpls.2025.1645319)
Supplement: Supplementary file 7 [file Table6.xlsx]

## Sheet: Sheet1
Table S6:Candidate genes under selection based on FST analysis between GL and HTX walnut populations
Gene_id	NRANNO	Transcript_id	Chr	Pos1	Pos2	NRID	UniID	UniANNO	KoID	Koanno	GOTERM	GOANNO	EGGNOG	EGGNOG_ANNO	PfamID	PfamAnno
JreChr14G10451	cytochrome P450 71D8-like [Juglans regia]	JreChr14G10451.mrna1	chr14	1721575	1723365	XP_018819269.1	sp|A0A0N9HT29|C71BE_SINHE	Desmethyl-deoxy-podophyllotoxin synthase OS=Sinopodophyllum hexandrum OX=93608 GN=CYP71BE54 PE=1 SV=1	--	--	GO:0016020,GO:0005506,GO:0016705,GO:0004497,GO:0020037	membrane:iron ion binding:oxidoreductase activity, acting on paired donors, with incorporation or reduction of molecular oxygen:monooxygenase activity:heme binding	Q:Secondary metabolites biosynthesis, transport and catabolism	COG2124(Cytochrome p450)	PF00067.26	Cytochrome P450
JreChr13G10978	cytochrome P450 94A1-like [Juglans regia]	JreChr13G10978.mrna1	chr13	24609824	24611410	XP_035541370.1	sp|O81117|C94A1_VICSA	Cytochrome P450 94A1 OS=Vicia sativa OX=3908 GN=CYP94A1 PE=2 SV=2	--	--	GO:0016020,GO:0005506,GO:0016705,GO:0004497,GO:0020037	membrane:iron ion binding:oxidoreductase activity, acting on paired donors, with incorporation or reduction of molecular oxygen:monooxygenase activity:heme binding	Q:Secondary metabolites biosynthesis, transport and catabolism	COG2124(Cytochrome p450)	PF00067.26	Cytochrome P450
JreChr11G10191	cytochrome P450 CYP72A219-like [Juglans regia]	JreChr11G10191.mrna1	chr11	13568835	13571883	XP_018827246.1	sp|H2DH21|C7A29_PANGI	Cytochrome P450 CYP72A219 OS=Panax ginseng OX=4054 PE=2 SV=1	--	--	GO:0016020,GO:0005506,GO:0016705,GO:0004497,GO:0020037	membrane:iron ion binding:oxidoreductase activity, acting on paired donors, with incorporation or reduction of molecular oxygen:monooxygenase activity:heme binding	Q:Secondary metabolites biosynthesis, transport and catabolism	COG2124(Cytochrome p450)	PF00067.26	Cytochrome P450
JreChr03G11438	probable WRKY transcription factor 41 [Juglans regia]	JreChr03G11438.mrna1	chr3	2822482	2822841	XP_018822979.1	sp|Q8H0Y8|WRK41_ARATH	Probable WRKY transcription factor 41 OS=Arabidopsis thaliana OX=3702 GN=WRKY41 PE=1 SV=2	--	--	GO:0003700,GO:0043565,GO:0005634,GO:0000976	transcription factor activity, sequence-specific DNA binding:sequence-specific DNA binding:nucleus:transcription regulatory region sequence-specific DNA binding	K:Transcription	ENOG410YZU1(Transcription factor)	PF03106.19	WRKY DNA -binding domain
JreChr06G12173	cytochrome P450 71AU50-like [Juglans regia]	JreChr06G12173.mrna1	chr6	8239737	8241323	XP_018807555.2	sp|A0A068Q5V6|C7150_PRUMU	Cytochrome P450 71AU50 OS=Prunus mume OX=102107 GN=CYP71AU50 PE=2 SV=1	--	--	GO:0016020,GO:0005506,GO:0016705,GO:0004497,GO:0020037	membrane:iron ion binding:oxidoreductase activity, acting on paired donors, with incorporation or reduction of molecular oxygen:monooxygenase activity:heme binding	Q:Secondary metabolites biosynthesis, transport and catabolism	COG2124(Cytochrome p450)	PF00067.26	Cytochrome P450
JreChr12G10259	cytochrome P450 71A6-like [Juglans regia]	JreChr12G10259.mrna1	chr12	13758027	13760984	XP_018814966.2	sp|A0A068Q6L2|C7317_PRUMU	Cytochrome P450 736A117 OS=Prunus mume OX=102107 GN=CYP736A117 PE=2 SV=1	--	--	GO:0016020,GO:0005506,GO:0016705,GO:0004497,GO:0020037	membrane:iron ion binding:oxidoreductase activity, acting on paired donors, with incorporation or reduction of molecular oxygen:monooxygenase activity:heme binding	Q:Secondary metabolites biosynthesis, transport and catabolism	COG2124(Cytochrome p450)	PF00067.26	Cytochrome P450
JreChr05G10202	cytochrome P450 704B1-like [Juglans regia]	JreChr05G10202.mrna1	chr5	11813720	11816410	XP_035540708.1	sp|Q9C788|C70B1_ARATH	Cytochrome P450 704B1 OS=Arabidopsis thaliana OX=3702 GN=CYP704B1 PE=1 SV=1	ko00073,ko00071	Cutin, suberine and wax biosynthesis:Fatty acid degradation	GO:0016020,GO:0005506,GO:0016705,GO:0004497,GO:0020037	membrane:iron ion binding:oxidoreductase activity, acting on paired donors, with incorporation or reduction of molecular oxygen:monooxygenase activity:heme binding	--	--	PF00067.26	Cytochrome P450
JreChr06G10308	cytochrome P450 71B9-like [Juglans regia]	JreChr06G10308.mrna1	chr6	16896055	16897459	XP_018858591.1	sp|Q9LIP3|C71BY_ARATH	Cytochrome P450 71B37 OS=Arabidopsis thaliana OX=3702 GN=CYP71B37 PE=3 SV=2	--	--	GO:0016020,GO:0005506,GO:0016705,GO:0004497,GO:0020037	membrane:iron ion binding:oxidoreductase activity, acting on paired donors, with incorporation or reduction of molecular oxygen:monooxygenase activity:heme binding	Q:Secondary metabolites biosynthesis, transport and catabolism	COG2124(Cytochrome p450)	PF00067.26	Cytochrome P450
JreChr01G10474	probable WRKY transcription factor 48 [Juglans regia]	JreChr01G10474.mrna1	chr1	16485604	16486998	XP_018847229.1	sp|Q9FGZ4|WRK48_ARATH	Probable WRKY transcription factor 48 OS=Arabidopsis thaliana OX=3702 GN=WRKY48 PE=2 SV=1	--	--	GO:0003700,GO:0043565,GO:0005634	transcription factor activity, sequence-specific DNA binding:sequence-specific DNA binding:nucleus	K:Transcription	ENOG410YJVP(Transcription factor)	PF03106.19	WRKY DNA -binding domain
JreChr11G11327	cytochrome P450 86A22-like [Juglans regia]	JreChr11G11327.mrna1	chr11	30197846	30199495	XP_018852500.1	sp|B3RFJ6|86A22_PETHY	Cytochrome P450 86A22 OS=Petunia hybrida OX=4102 GN=CYP86A22 PE=1 SV=1	ko00073	Cutin, suberine and wax biosynthesis	GO:0016020,GO:0005506,GO:0016705,GO:0004497,GO:0020037	membrane:iron ion binding:oxidoreductase activity, acting on paired donors, with incorporation or reduction of molecular oxygen:monooxygenase activity:heme binding	Q:Secondary metabolites biosynthesis, transport and catabolism	COG2124(Cytochrome p450)	PF00067.26,PF05272.15	Cytochrome P450:Virulence-associated protein E-like domain
JreChr06G10290	cytochrome P450 71B9-like [Juglans regia]	JreChr06G10290.mrna1	chr6	16257151	16314330	XP_018813003.2	sp|Q9LIP3|C71BY_ARATH	Cytochrome P450 71B37 OS=Arabidopsis thaliana OX=3702 GN=CYP71B37 PE=3 SV=2	--	--	GO:0005506,GO:0016705,GO:0004497,GO:0020037	iron ion binding:oxidoreductase activity, acting on paired donors, with incorporation or reduction of molecular oxygen:monooxygenase activity:heme binding	Q:Secondary metabolites biosynthesis, transport and catabolism	COG2124(Cytochrome p450)	PF00067.26	Cytochrome P450
JreChr01G13373	transcription factor MYB1-like [Juglans regia]	JreChr01G13373.mrna1	chr1	50357706	50360703	XP_018821900.1	sp|Q42575|MYB1_ARATH	Transcription factor MYB1 OS=Arabidopsis thaliana OX=3702 GN=MYB1 PE=2 SV=1	--	--	GO:0006355,GO:0000978,GO:0005634,GO:0000981	regulation of transcription, DNA-templated:RNA polymerase II core promoter proximal region sequence-specific DNA binding:nucleus:RNA polymerase II transcription factor activity, sequence-specific DNA binding	K:Transcription	COG5147(Myblike DNAbinding domain containing protein)	PF00249.35,PF13921.10	Myb-like DNA-binding domain:Myb-like DNA-binding domain
JreChr14G11679	probable histone H2B.1 [Juglans regia]	JreChr14G11679.mrna1	chr14	8590070	8590516	XP_018836010.1	sp|Q1S9I9|H2B1_MEDTR	Probable histone H2B.1 OS=Medicago truncatula OX=3880 PE=3 SV=3	--	--	GO:0030527,GO:0005634,GO:0046982,GO:0000786,GO:0003677	structural constituent of chromatin:nucleus:protein heterodimerization activity:nucleosome:DNA binding	B:Chromatin structure and dynamics	ENOG4111NV5(Core component of nucleosome. Nucleosomes wrap and compact DNA into chromatin, limiting DNA accessibility to the cellular machineries which require DNA as a template. Histones thereby play a central role in transcription regulation, DNA repair, DNA replication and chromosomal stability. DNA accessibility is regulated via a complex set of post-translational modifications of histones, a…	PF00125.28,PF00808.27	Core histone H2A/H2B/H3/H4:Histone-like transcription factor (CBF/NF-Y) and archaeal histone
JreChr01G12459	transcription factor MYB4-like [Juglans regia]	JreChr01G12459.mrna1	chr1	42883839	42884698	XP_018835066.2	sp|A0A4D6QCQ2|MYB3_CROXC	Transcription factor MYB3 OS=Crocosmia x crocosmiiflora OX=1053288 GN=MYB3 PE=2 SV=1	--	--	GO:0000987,GO:0006355,GO:0005634	core promoter proximal region sequence-specific DNA binding:regulation of transcription, DNA-templated:nucleus	K:Transcription	COG5147(Myblike DNAbinding domain containing protein)	PF00249.35,PF13921.10	Myb-like DNA-binding domain:Myb-like DNA-binding domain
JreChr11G10859	transcription factor MYB39-like [Juglans regia]	JreChr11G10859.mrna1	chr11	25157966	25159165	XP_018838845.1	sp|Q9S9Z2|MYB93_ARATH	Transcription factor MYB93 OS=Arabidopsis thaliana OX=3702 GN=MYB93 PE=1 SV=1	--	--	--	--	K:Transcription	COG5147(Myblike DNAbinding domain containing protein)	PF00249.35,PF13921.10	Myb-like DNA-binding domain:Myb-like DNA-binding domain
JreChr08G10054	cytochrome P450 714A1-like [Juglans regia]	JreChr08G10054.mrna1	chr8	10532891	10538624	XP_018838075.1	sp|Q93Z79|C14A1_ARATH	Cytochrome P450 714A1 OS=Arabidopsis thaliana OX=3702 GN=CYP714A1 PE=2 SV=1	--	--	GO:0016020,GO:0005506,GO:0016705,GO:0004497,GO:0020037	membrane:iron ion binding:oxidoreductase activity, acting on paired donors, with incorporation or reduction of molecular oxygen:monooxygenase activity:heme binding	Q:Secondary metabolites biosynthesis, transport and catabolism	COG2124(Cytochrome p450)	PF00067.26	Cytochrome P450
JreChr13G11560	transcription factor MYB83-like [Juglans regia]	JreChr13G11560.mrna1	chr13	462138	464406	XP_018834431.1	sp|Q9C6U1|MYB83_ARATH	Transcription factor MYB83 OS=Arabidopsis thaliana OX=3702 GN=MYB83 PE=2 SV=1	--	--	GO:0006355,GO:0005634,GO:0000976	regulation of transcription, DNA-templated:nucleus:transcription regulatory region sequence-specific DNA binding	K:Transcription	COG5147(Myblike DNAbinding domain containing protein)	PF00249.35,PF13921.10	Myb-like DNA-binding domain:Myb-like DNA-binding domain
JreChr03G13037	nuclear transcription factor Y subunit B-3-like [Carya illinoinensis]	JreChr03G13037.mrna1	chr3	5847550	5847780	XP_042948439.1	sp|Q9FGJ3|NFYB2_ARATH	Nuclear transcription factor Y subunit B-2 OS=Arabidopsis thaliana OX=3702 GN=NFYB2 PE=1 SV=1	--	--	GO:0043565,GO:0016602,GO:0001228,GO:0006357,GO:0046982,GO:0000981	sequence-specific DNA binding:CCAAT-binding factor complex:transcriptional activator activity, RNA polymerase II transcription regulatory region sequence-specific binding:regulation of transcription from RNA polymerase II promoter:protein heterodimerization activity:RNA polymerase II transcription factor activity, sequence-specific DNA binding	B:Chromatin structure and dynamics	COG2036(Core component of nucleosome. Nucleosomes wrap and compact DNA into chromatin, limiting DNA accessibility to the cellular machineries which require DNA as a template. Histones thereby play a central role in transcription regulation, DNA repair, DNA replication and chromosomal stability. DNA accessibility is regulated via a complex set of post-translational modifications of histones, also …	PF00808.27	Histone-like transcription factor (CBF/NF-Y) and archaeal histone
JreChr05G11625	GPCR-type G protein 1 [Juglans regia]	JreChr05G11625.mrna1	chr5	32276382	32303110	XP_018846521.1	sp|Q9XIP7|GTG1_ARATH	GPCR-type G protein 1 OS=Arabidopsis thaliana OX=3702 GN=GTG1 PE=1 SV=1	--	--	GO:0009737,GO:0016020,GO:0005789,GO:0070417,GO:0051020,GO:0005886,GO:0010427	response to abscisic acid:membrane:endoplasmic reticulum membrane:cellular response to cold:GTPase binding:plasma membrane:abscisic acid binding	U:Intracellular trafficking, secretion, and vesicular transport	ENOG410XQ8R(G- protein-coupled receptor)	PF12537.12,PF12430.12	The Golgi pH Regulator (GPHR) Family N-terminal:Abscisic acid G-protein coupled receptor
JreChr11G11287	probable WRKY transcription factor 29 isoform X1 [Juglans regia]	JreChr11G11287.mrna1	chr11	29808790	29809864	XP_018811192.1	sp|Q9SUS1|WRK29_ARATH	Probable WRKY transcription factor 29 OS=Arabidopsis thaliana OX=3702 GN=WRKY29 PE=2 SV=1	ko04016,ko04626	MAPK signaling pathway - plant:Plant-pathogen interaction	GO:0003700,GO:0043565,GO:0005634,GO:0000976	transcription factor activity, sequence-specific DNA binding:sequence-specific DNA binding:nucleus:transcription regulatory region sequence-specific DNA binding	K:Transcription	ENOG410YMDW(WRKY transcription factor)	PF03106.19	WRKY DNA -binding domain
JreChr08G10036	probable WRKY transcription factor 69 isoform X1 [Juglans regia]	JreChr08G10036.mrna1	chr8	10364217	10365415	XP_018822131.1	sp|O64747|WRK35_ARATH	Probable WRKY transcription factor 35 OS=Arabidopsis thaliana OX=3702 GN=WRKY35 PE=2 SV=1	--	--	GO:0003700,GO:0043565,GO:0005634	transcription factor activity, sequence-specific DNA binding:sequence-specific DNA binding:nucleus	K:Transcription	ENOG4111ACC(WRKY)	PF03106.19	WRKY DNA -binding domain
JreChr06G10192	protein TRANSPARENT TESTA 16-like [Juglans regia]	JreChr06G10192.mrna1	chr6	14299238	14311231	XP_018858716.2	sp|Q9ATE5|FBP24_PETHY	MADS-box protein FBP24 OS=Petunia hybrida OX=4102 GN=FBP24 PE=1 SV=1	--	--	GO:0003700,GO:0005634,GO:0006357,GO:0045944,GO:0000977,GO:0032440,GO:0046983,GO:0000978,GO:0000981,GO:0006351	transcription factor activity, sequence-specific DNA binding:nucleus:regulation of transcription from RNA polymerase II promoter:positive regulation of transcription from RNA polymerase II promoter:RNA polymerase II regulatory region sequence-specific DNA binding:2-alkenal reductase [NAD(P)] activity:protein dimerization activity:RNA polymerase II core promoter proximal region sequence-specific D…	K:Transcription	COG5068(Transcription factor)	PF00319.22,PF01486.21	SRF-type transcription factor (DNA-binding and dimerisation domain):K-box region
JreChr11G12006	cold and drought-regulated protein CORA-like [Juglans regia]	JreChr11G12006.mrna1	chr11	36158131	36158738	XP_018812316.1	--	--	--	--	--	--	--	--	PF07172.15	Glycine rich protein family
JreChr03G10701	probable WRKY transcription factor 3 [Juglans regia]	JreChr03G10701.mrna1	chr3	1746275	1749883	XP_018841096.1	sp|Q9ZQ70|WRKY3_ARATH	Probable WRKY transcription factor 3 OS=Arabidopsis thaliana OX=3702 GN=WRKY3 PE=2 SV=1	--	--	GO:0003700,GO:0043565,GO:0005634	transcription factor activity, sequence-specific DNA binding:sequence-specific DNA binding:nucleus	K:Transcription	ENOG410YBRT(Transcription factor)	PF03106.19	WRKY DNA -binding domain
JreChr08G10317	transcription factor BHLH42-like isoform X1 [Juglans regia]	JreChr08G10317.mrna1	chr8	13711881	13719030	XP_035549141.1	sp|A0A2R6QE26|BHL42_ACTCC	Transcription factor BHLH42 OS=Actinidia chinensis var. chinensis OX=1590841 GN=BHLH42 PE=1 SV=1	--	--	GO:0046983,GO:0005634	protein dimerization activity:nucleus	K:Transcription	ENOG4111SJN(Transcription factor)	PF14215.10,PF00010.30	bHLH-MYC and R2R3-MYB transcription factors N-terminal:Helix-loop-helix DNA-binding domain
JreChr08G10021	WRKY transcription factor 23-like [Juglans regia]	JreChr08G10021.mrna1	chr8	10207243	10208582	XP_018824247.2	sp|O22900|WRK23_ARATH	WRKY transcription factor 23 OS=Arabidopsis thaliana OX=3702 GN=WRKY23 PE=2 SV=1	--	--	GO:0003700,GO:0043565,GO:0005634	transcription factor activity, sequence-specific DNA binding:sequence-specific DNA binding:nucleus	K:Transcription	ENOG410YRNP(Transcription factor)	PF03106.19	WRKY DNA -binding domain
JreChr06G10619	transcription factor MYB106-like [Juglans regia]	JreChr06G10619.mrna1	chr6	20912407	20914485	XP_018806694.1	sp|Q9LE63|MY106_ARATH	Transcription factor MYB106 OS=Arabidopsis thaliana OX=3702 GN=MYB106 PE=2 SV=1	--	--	--	--	K:Transcription	COG5147(Myblike DNAbinding domain containing protein)	PF00249.35,PF13921.10	Myb-like DNA-binding domain:Myb-like DNA-binding domain
JreChr12G10825	transcription factor bHLH155-like [Juglans regia]	JreChr12G10825.mrna1	chr12	19968559	19972745	XP_018824283.2	sp|Q7XJU0|LHWL2_ARATH	Transcription factor bHLH157 OS=Arabidopsis thaliana OX=3702 GN=BHLH157 PE=1 SV=1	--	--	GO:0003700,GO:0046983,GO:0005634	transcription factor activity, sequence-specific DNA binding:protein dimerization activity:nucleus	S:Function unknown	ENOG410YD0M(-)	PF14215.10	bHLH-MYC and R2R3-MYB transcription factors N-terminal
